# Supplementary material for: IL-27 maintains cytotoxic Ly6C+ γδ T cells that arise from immature precursors
Source: EMBO J. 2024 May 30;43(14):5. doi: 10.1038/s44318-024-00133-1 (PMC11251046; doi:10.1038/s44318-024-00133-1)
Supplement: Supplementary file 5 — Figure 7I Source Data [file 44318_2024_133_MOESM5_ESM.xlsx]

## Sheet: Sheet1
Replicate 1	Lane		OD STAT	OD STAT - background	OD Actin	OD Actin - background	OD STAT normalized to corrected Actin				pSTAT/tSTAT		normalised to 1 for first lane
	1	tSTAT1	342.849	321.59	469.313	450.986	0.713082			Lane 1	0.367557		1
	2	tSTAT1	383.058	361.799	484.729	466.402	0.775724			Lane 2	0.563932		1.53427
	3	tSTAT1	319.214	297.955	548.729	530.402	0.561753			Lane 3	0.355464		0.9671
	4	tSTAT1	387.503	366.244	509.974	491.647	0.744933			Lane 4	0.60059		1.63401
		Background	21.259	0	18.327	0
	1	pSTAT1	212.748	147.443	581.476	562.549	0.262098
	2	pSTAT1	308.933	243.628	575.848	556.921	0.437455
	3	pSTAT1	182.215	116.91	604.405	585.478	0.199683
	4	pSTAT1	281.261	215.956	501.619	482.692	0.447399
		Background	65.305	0	18.927	0
	Lane		OD STAT	OD STAT - background	OD Actin	OD Actin - background	OD STAT normalized to corrected Actin				pSTAT/tSTAT		normalised to 1 for first lane
	1	tSTAT3	260.912	242.079	469.058	450.875	0.536909			Lane 1	1.1173		1
	2	tSTAT3	254.572	235.739	484.857	466.674	0.505147			Lane 2	1.79686		1.60821
	3	tSTAT3	334.449	315.616	619.859	601.676	0.524561			Lane 3	1.69092		1.5134
	4	tSTAT3	335.894	317.061	628.276	610.093	0.519693			Lane 4	1.55074		1.38794
		background	18.833	0	18.183	0
	1	pSTAT3	334.717	272.756	470.186	454.677	0.59989
	2	pSTAT3	499.264	437.303	497.292	481.783	0.907676
	3	pSTAT3	595.157	533.196	616.638	601.129	0.886991
	4	pSTAT3	527.218	465.257	592.815	577.306	0.805911
		background	61.961	0	15.509	0
	Lane		OD STAT	OD STAT - background	OD Actin	OD Actin - background	OD STAT normalized to corrected Actin				pSTAT/tSTAT		normalised to 1 for first lane
	1	tSTAT4	482.549	457.396	626.11	600.601	0.761564			Lane 1	0.433446		1
	2	tSTAT4	551.309	526.156	545.539	520.03	1.01178			Lane 2	0.511435		1.17993
	3	tSTAT4	446.624	421.471	526.072	500.563	0.841994			Lane 3	0.360745		0.832272
	4	tSTAT4	462.979	437.826	523.412	497.903	0.87934			Lane 4	0.397578		0.91725
		background	25.153	0	25.509	0
	1	pSTAT4	222.397	146.599	460.804	444.109	0.330097
	2	pSTAT4	331.451	255.653	510.749	494.054	0.51746
	3	pSTAT4	249.871	174.073	589.784	573.089	0.303745
	4	pSTAT4	277.357	201.559	593.226	576.531	0.349607
		background	75.798	0	16.695	0
Replicate 2	Lane		OD STAT	OD STAT - background	OD Actin	OD Actin - background	OD STAT normalized to corrected Actin				pSTAT/tSTAT		normalised to 1 for first lane
	1	tSTAT1	5.06	4.35	3.447	3.213	1.35387			Lane 1	0.891701		1
	2	tSTAT1	4.748	4.038	3.465	3.231	1.24977			Lane 2	1.16662		1.30831
	3	tSTAT1	3.866	3.156	3.49	3.256	0.969287			Lane 3	0.814885		0.913854
	4	tSTAT1	3.349	2.639	2.879	2.645	0.997732			Lane 4	1.03171		1.15702
		Background	0.71	0	0.234	0
	1	pSTAT1	5.078	3.629	3.18	3.006	1.20725
	2	pSTAT1	5.928	4.479	3.246	3.072	1.45801
	3	pSTAT1	3.832	2.383	3.191	3.017	0.789857
	4	pSTAT1	3.832	2.383	2.489	2.315	1.02937
		Background	1.449	0	0.174	0
	Lane		OD STAT	OD STAT - background	OD Actin	OD Actin - background	OD STAT normalized to corrected Actin				pSTAT/tSTAT		normalised to 1 for first lane
	1	tSTAT3	4.162	3.953	2.686	2.484	1.59138			Lane 1	0.546975		1
	2	tSTAT3	3.967	3.758	2.789	2.587	1.45265			Lane 2	0.619166		1.13198
	3	tSTAT3	3.019	2.81	2.807	2.605	1.07869			Lane 3	0.576381		1.05376
	4	tSTAT3	2.039	1.83	2.078	1.876	0.97548			Lane 4	0.708802		1.29586
		background	0.209	0	0.202	0
	1	pSTAT3	3.853	2.916	3.543	3.35	0.870448
	2	pSTAT3	3.933	2.996	3.524	3.331	0.89943
	3	pSTAT3	2.939	2.002	3.413	3.22	0.621739
	4	pSTAT3	2.799	1.862	2.886	2.693	0.691422
		background	0.937	0	0.193	0
	Lane		OD STAT	OD STAT - background	OD Actin	OD Actin - background	OD STAT normalized to corrected Actin				pSTAT/tSTAT		normalised to 1 for first lane
	1	tSTAT4	6.076	4.734	4.145	3.9	1.21385			Lane 1	0.851649		1
	2	tSTAT4	5.943	4.601	3.93	3.685	1.24858			Lane 2	0.867762		1.01892
	3	tSTAT4	5.436	4.094	3.979	3.734	1.09641			Lane 3	0.931799		1.09411
	4	tSTAT4	4.308	2.966	3.517	3.272	0.906479			Lane 4	1.29474		1.52027
		background	1.342	0	0.245	0
	1	pSTAT4	4.788	3.306	3.399	3.198	1.03377
	2	pSTAT4	4.87	3.388	3.328	3.127	1.08347
	3	pSTAT4	4.457	2.975	3.113	2.912	1.02163
	4	pSTAT4	4.03	2.548	2.372	2.171	1.17365
		background	1.482	0	0.201	0
Replicate 3	Lane		OD STAT	OD STAT - background	OD Actin	OD Actin - background	OD STAT normalized to corrected Actin				pSTAT/tSTAT		normalised to 1 for first lane
	1	tSTAT1	3.799	3.048	2.508	2.298	1.32637			Lane 1	0.964136		1
	2	tSTAT1	3.732	2.981	2.257	2.047	1.45628			Lane 2	1.22126		1.26668
	3	tSTAT1	4.108	3.357	2.984	2.774	1.21017			Lane 3	0.816293		0.846657
	4	tSTAT1	3.572	2.821	2.566	2.356	1.19737			Lane 4	1.61326		1.67327
		Background	0.751	0	0.21	0
	1	pSTAT1	4.649	3.33	2.775	2.604	1.2788
	2	pSTAT1	4.94	3.621	2.207	2.036	1.77849
	3	pSTAT1	4.002	2.683	2.887	2.716	0.98785
	4	pSTAT1	4.881	3.562	2.015	1.844	1.93167
		Background	1.319	0	0.171	0
	Lane		OD STAT	OD STAT - background	OD Actin	OD Actin - background	OD STAT normalized to corrected Actin				pSTAT/tSTAT		normalised to 1 for first lane
	1	tSTAT3	3.305	3.003	2.695	2.476	1.21284			Lane 1	0.737391		1
	2	tSTAT3	3.03	2.728	1.981	1.762	1.54824			Lane 2	0.500684		0.678994
	3	tSTAT3	3.945	3.643	2.878	2.659	1.37006			Lane 3	0.498298		0.675758
	4	tSTAT3	3.661	3.359	2.561	2.342	1.43424			Lane 4	0.499111		0.676861
		background	0.302	0	0.219	0
	1	pSTAT3	3.289	2.37	2.854	2.65	0.89434
	2	pSTAT3	2.974	2.055	2.855	2.651	0.775179
	3	pSTAT3	3.417	2.498	3.863	3.659	0.6827
	4	pSTAT3	3.67	2.751	4.047	3.843	0.715847
		background	0.919	0	0.204	0
	Lane		OD STAT	OD STAT - background	OD Actin	OD Actin - background	OD STAT normalized to corrected Actin				pSTAT/tSTAT		normalised to 1 for first lane
	1	tSTAT4	4.635	3.322	3.492	3.271	1.01559			Lane 1	1.01233		1
	2	tSTAT4	4.799	3.486	3.615	3.394	1.02711			Lane 2	1.12786		1.11412
	3	tSTAT4	5.803	4.49	3.993	3.772	1.19035			Lane 3	0.981412		0.969462
	4	tSTAT4	4.885	3.572	3.902	3.681	0.970388			Lane 4	1.07858		1.06545
		background	1.313	0	0.221	0
	1	pSTAT4	4.187	2.743	2.843	2.668	1.02811
	2	pSTAT4	4.303	2.859	2.643	2.468	1.15843
	3	pSTAT4	5.069	3.625	3.278	3.103	1.16822
	4	pSTAT4	4.765	3.321	3.348	3.173	1.04664
		background	1.444	0	0.175	0
